# Supplementary material for: Efficacy of Chlorhexidine after Oral Surgery Procedures on Wound Healing: Systematic Review and Meta-Analysis
Source: Antibiotics (Basel). 2023 Oct 20;12(10):1552. doi: 10.3390/antibiotics12101552 (PMC10604691; doi:10.3390/antibiotics12101552)
Supplement: Supplementary file 1 [file antibiotics-12-01552-s001.zip]

Archive with 1 entries (1 files):
- antibiotics-2651130-supplementary.pdf
